# Supplementary material for: A Soft Wearable and Fully-Textile Piezoresistive Sensor for Plantar Pressure Capturing
Source: Micromachines (Basel). 2021 Jan 22;12(2):0. doi: 10.3390/mi12020110 (PMC7926843; doi:10.3390/mi12020110)
Supplement: Supplementary file 1 [file micromachines-12-00110-s001.zip]

Archive with 10 entries (6 files):
- Supporting Informatin/
- Supporting Informatin/Supporting Informatin/
- Supporting Informatin/Supporting Informatin/micromachines-1059581-supplementary.docx
- Supporting Informatin/Supporting Informatin/Video S1.mp4
- Supporting Informatin/Supporting Informatin/Video S2.mp4
- Supporting Informatin/__MACOSX/
- Supporting Informatin/__MACOSX/Supporting Informatin/
- Supporting Informatin/__MACOSX/Supporting Informatin/._Movie S1.mp4
- Supporting Informatin/__MACOSX/Supporting Informatin/._Movie S2.mp4
- Supporting Informatin/__MACOSX/Supporting Informatin/._Supporting Informatin.docx
